# Supplementary material for: Molecular basis of P[II] major human rotavirus VP8* domain recognition of histo-blood group antigens
Source: PLoS Pathog. 2020 Mar 24;16(3):e1008386. doi: 10.1371/journal.ppat.1008386 (PMC7122821; doi:10.1371/journal.ppat.1008386)
Supplement: S1 Table — (XLSX) [file ppat.1008386.s014.xlsx]

## Sheet: Sheet1
P[8]+Leb		P[8]+LNDFH I		P[6]+LNT		P[6]+LNFP I
Proton pair	trNOE (Å)	Proton pair	trNOE (Å)	Proton pair	trNOE (Å)	Proton pair	trNOE (Å)
Fuc1H1-H3	2.6	Fuc1H1-H3	2.64	Gal1H1-H3	2.84	Fuc1H1-H3	2.82
Fuc1H1-Gal2H2	2.38	Fuc1H1-H5	2.7	Gal1H1-GlcNAc2H3	2.87	Fuc1H1-Gal2H2	2.21
Gal2H1-H3	2.81	Fuc1H1-Gal2H2	2.25	GlcNAc2H1-H3	2.48	Fuc1H5-H3	2.56
Gal2H1-GlcNAc3H3	3.05	Fuc1H1-Gal2H3	2.99	GlcNAc2H1-H4	3.34	Fuc1H5-Gal2H6	2.5
GlcNAc3NH3-CH3	2.62	Fuc1H5-H2	2.14	GlcNAc2H1-H5	2.64	Gal2H1-H3	2.43
GlcNAc3NH3-H2	2.54	Fuc1H5-H3	2.43	GlcNAc2H1-Gal3H3	2.25	Gal2H1-H4	4.1
GlcNAc3NH3-H3	3	Fuc1H6-H4	2.46	Gal3H1-H3	2.3	Gal2H1-H5	2.27
Fuc4H1-GlcNAc3H4	2.71	Fuc1H6-Gal2H2	2.48	Gal3H1-H4	2.57	Gal2H1-GlcNAc3H3	2.21
Fuc4H1-H3	2.76	Gal2H1-H3	2.49	Gal3H1-Glc4H4	2.48	GlcNAc3H1-H3	2.25
		Gal2H1-H4	3.1	Glc4H1-H3	2.47	GlcNAc3H1-H5	2.29
		Gal2H1-GlcNAc3H3	2.53	Glc4H1-H4	2.49	GlcNAc3H1-Gal4H3	2.19
		GlcNAc3H1-H3	2.41			GlcNAc3H2-H5	2.54
		GlcNAc3H1-H4	2.25			GlcNAc3H3-H5	2.11
		GlcNAc3H1-H5	2.27			GlcNAc3NH3-H3	2.55
		GlcNAc3H3-H5	2.41			GlcNAc3NH3-HC3	2.17
		GlcNAc3HN-CH3	2.14			Gal4H1-H3	2.47
		GlcNAc3HN-H3	2.63			Gal4H1-H4	3.01
		Gal4H1-H3	2.3			Gal4H1-H5	2.73
		Gal4H1-Glc5H4	2.3			Gal4H1-Glc5H4	2.15
		Fuc6H1-GlcNAc3H4	2.44			Gal4H4-H2	3.19
		Fuc6H1-GlcNAc3H5	2.98			Glc5H1-H3H4	2.53
		Fuc6H1-H3	2.64			Glc5H3H4-H2	1.9
		Fuc6H6-H4	2.35
