# Supplementary material for: Molecular basis of P[II] major human rotavirus VP8* domain recognition of histo-blood group antigens
Source: PLoS Pathog. 2020 Mar 24;16(3):e1008386. doi: 10.1371/journal.ppat.1008386 (PMC7122821; doi:10.1371/journal.ppat.1008386)
Supplement: S2 Table — (XLSX) [file ppat.1008386.s015.xlsx]

## Sheet: Sheet1
	HADDOCK score	Van Der Waals Energy	Electrostatic energy	Buried Surface Area
P[8]+Leb	-34.2	-31.9	-51	593.9
Top 1
Top 2	-32.4	-31.5	-65.5	602.2
Top 3	-32	-29.1	-65.3	566.8
Top 4	-31.4	-31.6	-61.3	583.3
Top 5	-30.4	-23.4	-52.2	589.9
P[8]+LNDFH I	-23.1	-29.3	-83.7	714.9
Top 1
Top 2	-22.4	-29.6	-63.3	720.5
Top 3	-22.3	-26.4	-68.6	730.6
Top 4	-22	-29.3	-74.5	794.3
Top 5	-21.7	-24.8	-61.2	769.6
P[6]+LNT	-31.4	-17.5	-36.3	616.3
Top 1
Top 2	-31.1	-18.9	-76	597.5
Top 3	-30.8	-17.2	-16.9	557.3
Top 4	-30.6	-22.9	-26.2	630.6
Top 5	-29.7	-17.4	-13.1	490.1
P[6]+LNFP I	-47.6	-29.9	-69.4	826.7
Top 1
Top 2	-39.3	-28.8	-34.4	788.6
Top 3	-36.8	-21.5	-19.1	662.1
Top 4	-35.5	-25.8	-18.4	714.9
Top 5	-35.5	-27.4	-30.1	761
